# Supplementary material for: CD3+ and CD8+ T-Cell-Based Immune Cell Score and PD-(L)1 Expression in Pulmonary Metastases of Microsatellite Stable Colorectal Cancer
Source: Cancers (Basel). 2022 Dec 29;15(1):206. doi: 10.3390/cancers15010206 (PMC9818882; doi:10.3390/cancers15010206)
Supplement: Supplementary file 1 [file cancers-15-00206-s001.zip]

Archive with 1 entries (1 files):
- cancers-2098059-supplementary.pdf
